# Supplementary material for: Human iPSC-Derived Muscle Cells as a New Model for Investigation of EDMD1 Pathogenesis
Source: Int J Mol Sci. 2025 Feb 12;26(4):1539. doi: 10.3390/ijms26041539 (PMC11855679; doi:10.3390/ijms26041539)
Supplement: Supplementary file 1 [file ijms-26-01539-s001.zip]

Archive with 1 entries (1 files):
- ijms-3385491-supplementary.pdf
